# Supplementary material for: Clostridioides difficile Flagellin Activates the Intracellular NLRC4 Inflammasome
Source: Int J Mol Sci. 2022 Oct 15;23(20):12366. doi: 10.3390/ijms232012366 (PMC9604438; doi:10.3390/ijms232012366)
Supplement: Supplementary file 1 [file ijms-23-12366-s001.zip]

Archive with 1 entries (1 files):
- ijms-1960066-supplementary.pdf
